# Supplementary material for: Emerging Effects of Resveratrol Derivatives in Cells Involved in Oral Wound Healing: A Preliminary Study
Source: Int J Mol Sci. 2023 Feb 7;24(4):3276. doi: 10.3390/ijms24043276 (PMC9963438; doi:10.3390/ijms24043276)
Supplement: Supplementary file 1 [file ijms-24-03276-s001.zip]

Archive with 1 entries (1 files):
- ijms-2104364-supplementary.pdf
